# Supplementary material for: Non-Surgical Periodontal Treatment Outcomes in Patients with HIV Under Antiretroviral Therapy: A Systematic Review
Source: J Clin Med. 2026 Jan 14;15(2):651. doi: 10.3390/jcm15020651 (PMC12841715; doi:10.3390/jcm15020651)
Supplement: Supplementary file 1 [file jcm-15-00651-s001.zip]

Archive with 2 entries (2 files):
- jcm-4057692-Supplementary Materials Tables.pdf
- jcm-4057692-Supplementary Materials File S1.pdf
